# Supplementary material for: Methods for Collection of Extracellular Vesicles and Their Content RNA as Liquid Biopsy for Lung Cancer Detection: Application of Differential Centrifugation and Annexin A5 Coated Beads
Source: Curr Issues Mol Biol. 2022 May 23;44(5):2374–86. doi: 10.3390/cimb44050162 (PMC9164077; doi:10.3390/cimb44050162)
Supplement: Supplementary file 1 [file cimb-44-00162-s001.zip]

Archive with 1 entries (1 files):
- cimb-1719549-supplementary.pdf
